# Supplementary material for: Overexpression of SEPALLATA3-like Gene SnMADS37 Generates Green Petal-Tip Flowers in Solanum nigrum
Source: Plants (Basel). 2025 Jun 20;14(13):1891. doi: 10.3390/plants14131891 (PMC12251700; doi:10.3390/plants14131891)
Supplement: Supplementary file 1 [file plants-14-01891-s001.zip]

Archive with 1 entries (1 files):
- plants-3627425-supplementary.pdf
